# Supplementary material for: Dynamic decoding and dual synthetic data for automatic correction of grammar in low-resource scenario
Source: PeerJ Comput Sci. 2024 Jul 5;10:e2122. doi: 10.7717/peerj-cs.2122 (PMC11232608; doi:10.7717/peerj-cs.2122)
Supplement: Supplemental Information 1 [file peerj-cs-10-2122-s001.zip]

Archive with 13 entries (9 files):
- SiaGEC-framework-SiaGEC/
- SiaGEC-framework-SiaGEC/Figures and diagrams/
- SiaGEC-framework-SiaGEC/Figures and diagrams/README.md
- SiaGEC-framework-SiaGEC/Figures and diagrams/cs-91671-R1.png
- SiaGEC-framework-SiaGEC/Figures and diagrams/cs-91671-R2.png
- SiaGEC-framework-SiaGEC/Figures and diagrams/cs-91671-figu1.png
- SiaGEC-framework-SiaGEC/Figures and diagrams/cs-91671-figu2.png
- SiaGEC-framework-SiaGEC/Figures and diagrams/cs-91671-figu3.png
- SiaGEC-framework-SiaGEC/README.md
- SiaGEC-framework-SiaGEC/Training and test data/
- SiaGEC-framework-SiaGEC/Training and test data/README.md
- SiaGEC-framework-SiaGEC/trained models/
- SiaGEC-framework-SiaGEC/trained models/README.md
