# Supplementary material for: Dynamic decoding and dual synthetic data for automatic correction of grammar in low-resource scenario
Source: PeerJ Comput Sci. 2024 Jul 5;10:e2122. doi: 10.7717/peerj-cs.2122 (PMC11232608; doi:10.7717/peerj-cs.2122)
Supplement: Supplemental Information 1 [file peerj-cs-10-2122-s001.zip › SiaGEC-framework-SiaGEC/README.md]

# SiaGEC Framework
SiaGEC Framework is a Transformer architecture-based Indonesian grammatical error correction system that we proposed for low-resource languages. The framework can be applied to other low-resource language texts. In addition, we proposed a combination of two synthetic data generation methods to generate a large corpus. We constructed a large synthetic corpus of Indonesian language that can be utilized for evaluating future Indonesian GEC research.
# Model requirements
Regarding load and run the trained models it requires a working installation of following: 
- Python 3.6.10 or latest 
- pytorch==1.6.0
- torchtext==0.6.0
- numpy==1.17.0
- pandas==1.17.0
- PyArabic==0.6.10
- bpemb==0.3.2
- nltk==3.3
  
The whole files and codes will be released soon!
